# Supplementary material for: Cognitive and Executive Function Scores at Age 7 in Relation to Maternal Mid-Pregnancy Plasma Nutrient Mixtures in a Singaporean Family Follow-Up Cohort
Source: Nutrients. 2026 Mar 3;18(5):818. doi: 10.3390/nu18050818 (PMC12986960; doi:10.3390/nu18050818)
Supplement: Supplementary file 1 [file nutrients-18-00818-s001.zip]

Archive with 1 entries (1 files):
- nutrients-4125374-supplementary.pdf
